# Supplementary material for: Is Self-Incompatibility Related to Nectar Presence in Dendrobium?
Source: Plants (Basel). 2025 May 16;14(10):1496. doi: 10.3390/plants14101496 (PMC12115144; doi:10.3390/plants14101496)
Supplement: Supplementary file 1 [file plants-14-01496-s001.zip]

Archive with 2 entries (2 files):
- Supplementary Table S1. Literature  data on compatibility system and nectar secretion i Dendrobium.pdf
- Supplementary Table S2 . Genbank accession numbers.xlsx
