# Supplementary material for: Is Self-Incompatibility Related to Nectar Presence in Dendrobium?
Source: Plants (Basel). 2025 May 16;14(10):1496. doi: 10.3390/plants14101496 (PMC12115144; doi:10.3390/plants14101496)
Supplement: Supplementary file 1 [file plants-14-01496-s001.zip › Supplementary Table S2 . Genbank accession numbers.xlsx]

## Sheet: Arkusz1
Species	ITS	matK	rbcL	trnH-psbA
Dendrobium_aduncum	KF143428	KF143427	KF177571	KF177467
Dendrobium_albosanguineum	EU477498	MF409026
Dendrobium_aloifolium	AY239951	MT019381	MT019343	MT019476
Dendrobium_anosmum	EU477499	AB847694	KJ944591
Dendrobium_aphyllum	KF143430	KF957841	KJ944583	MT019461
Dendrobium_bellatulum	KF143431	KP704475	KP704494	KP704456
Dendrobium_bicameratum	HM054581	HM055206	JF713152
Dendrobium_bigibbum	KP142215	MT518387	MT519085
Dendrobium_brymerianum	KF143432	KF143642	KF177575	KF177471
Dendrobium_capillipes	KF143433	MT019396	FJ216545	MT019493
Dendrobium_cariniferum	KF143434	KF143644	KF177577	KF177473
Dendrobium_christyanum	GU339106	KP762123.3	KP762103	KF177481
Dendrobium_chrysanthum	KF143443	KF143653	KF177586	KF177482
Dendrobium_chrysotoxum	KF143444	KF143654	KF177587	KF177483
Dendrobium_compactum	KF143445	KF143655	KF177588	KF177484
Dendrobium_crepidatum	KF143446	KF143656	KF177589	KF177485
Dendrobium_crumenatum	JN388587	AB847734	JF713165	JF693815
Dendrobium_crystallinum	HQ114243	KF957852	KJ944594	MT019503
Dendrobium_dantaniense	MW807360	MK607419
Dendrobium_delacourii	AB593545	LC714879	LC670735
Dendrobium_delicatum	OL537364	OL537855	OL537611
Dendrobium_denneanum	KF143450	FJ794058	KF177593	KP412225
Dendrobium_denneanum	KF143450	KF143660	KF177593	KF177489
Dendrobium_densiflorum	KF143451	KF143661	KF177594	KF177490
Dendrobium_denudans	KF143452	AB847743	MW888252	MW970153
Dendrobium_devonianum	KF143453	KF143663	KF177596	KF177492
Dendrobium_distichum	AB593551	AB847746
Dendrobium_dixanthum	KF143454	KF143664	KF177597	KF177493
Dendrobium_draconis	HM054628	AB847748	KP762099
Dendrobium_ellipsophyllum	KF143455	KF143665	KF177598	KF177494
Dendrobium_exile	KF143457	KY966828	KF177600	KF177496
Dendrobium_falconeri	KF143458	FJ794066	MN263141	FJ216475
Dendrobium_farmeri	HM054631	MT518391	MT019355
Dendrobium_fimbriatum	KF143461	KF143671	KF177603	KF177500
Dendrobium_findlayanum	KF143462	MG490262	KF177604	FJ216473
Dendrobium_formosum	AY239967	LC714875	KP762095
Dendrobium_friedericksianum	EU477505	LC714898	LC670756
Dendrobium_fugax	MW775087	MW862205	MW888260	MW970163
Dendrobium_gibsonii	GU339105	AB847764	FJ216551	FJ216470
Dendrobium_glomeratum	AB593535	AB847732
Dendrobium_gratiosissimum	KF143464	KF143674	KF177606	KF177503
Dendrobium_griffithianum	AB593573	MF409020
Dendrobium_hainanense	KJ210451	MG490239	KF177607	KF177505
Dendrobium_hancockii	KF143467	KF143677	KF177608	KF177506
Dendrobium_harveyanum	JN388594	MF409029	FJ216548	EU887928
Dendrobium_hercoglossum	KF143471	KF143681	KF177612	KF177510
Dendrobium_heterocarpum	KF143473	KP762125	KP762105
Dendrobium_infundibulum	KF143477	KF143687	KF177618	KF177516
Dendrobium_jenkinsii	KF143479	AB847784	KF177620
Dendrobium_keithii	KY966552	KY966842
Dendrobium_kingianum	EU430386	AF263651		KC811593
Dendrobium_leonis	AY239978	AB847796	KC559780
Dendrobium_leptocladum	HM590373	AB847797
Dendrobium_linawianum	AB593599	AB847798		KJ672711
Dendrobium_lindleyi	JN388568	AB847799	HM055115
Dendrobium_linguella	AB593601	AB847800
Dendrobium_lituiflorum	AB593602	AB847801	FJ216565
Dendrobium_loddigesii	KF143481	KF143690	KF177622	KF177520
Dendrobium_lohohense	KF143482	KF143691	KF177623	KF177521
Dendrobium_longicornu	KF143483	KF143692	KF177624	KF177522
Dendrobium_maccarthiae	AB593608	AB847808
Dendrobium_macrophyllum	AY239979
Dendrobium_macrostachyum	HM054696	AB847810	HM055119
Dendrobium_modestum	AB847642	AB847683
Dendrobium_moniliforme	KF143489	KF143698	KF177630	KF177530
Dendrobium_nobile	KF143493	KF143702	KF177634	KF177532
Dendrobium_officinale	HQ114245	AB519770	AB519783	EU672794
Dendrobium_pachyglossum	AB593623	AB847825
Dendrobium_pachyphyllum	AB593624	AB847826	KC660979
Dendrobium_panduriferum	AB847666	AB847830
Dendrobium_parcum	AB593629	AB847833
Dendrobium_parishii	HM590378	KY966860	KJ944590
Dendrobium_pendulum	KF143498	AB847837	KF177637	EU887933
Dendrobium_polyanthum	AB593636	AB847840
Dendrobium_porphyrochilum	KJ210491	AB847841	KF177642	KF177539
Dendrobium_primulinum	KF143499	KF143708	KF177640	KF177538
Dendrobium_pulchellum	KF143503	AB519778	AB519789	KF177541
Dendrobium_salaccense	KF143506	AF445451	KF177647	KF177545
Dendrobium_scoriarum	KF143508	KF143717	KF177649	KF177546
Dendrobium_secundum	AY239993	AB847862	LC670740	MT019475
Dendrobium_senile	EU477509	AB847863	KF177650	KF177547
Dendrobium_setifolium	KC507763	KC663438	KC660973
Dendrobium_signatum	AB593489	AB847864	MT019374	MT019454
Dendrobium_spatella	KF143513	KF143721	KF177653	KF177551
Dendrobium_speciosum	EU430393			KC811581
Dendrobium_spectabile	AB894141	MT518401	MT519104
Dendrobium_stratiotes	ON694121
Dendrobium_strongylanthum	KJ210501	KP704476	KF177656	KF177552
Dendrobium_stuposum	KF143516	KF143725	KF177657	KF177554
Dendrobium_subulatum	KF143517	KF143726	KF177658	KF177555
Dendrobium_sulcatum	KF143517	KF143726	KF177658	KF177555
Dendrobium_terminale	KC205198		KY440171
Dendrobium_thyrsiflorum	KF143519	KF143728	KF177659	KF177557
Dendrobium_tortile	EU477511	AB847878	MT019361	MT019498
Dendrobium_trantuanii	KY966586	AB847881	MT519106
Dendrobium_trigonopus	KJ210505	AB847883	KF177662
Dendrobium_trinervium	KY966588	KY966877
Dendrobium_unicum	KF143523	AB847884	KF177663
Dendrobium_virgineum	AB972347	AB972319
Dendrobium_wardianum	JN388600	AB847889	FJ216553
Epigeneium_amplum	KF143529	KF361622	KF177669
Epigeneium_rotundatum	KF143531	KF143740	KF177671	KF177568
Epigeneium_tricallosum	JF706721			JF693817
